# Supplementary material for: The receptor protein tyrosine phosphatase CLR-1 is required for synaptic partner recognition
Source: PLoS Genet. 2018 May 9;14(5):e1007312. doi: 10.1371/journal.pgen.1007312 (PMC5942785; doi:10.1371/journal.pgen.1007312)
Supplement: S3 Table — (XLSX) [file pgen.1007312.s007.xlsx]

## Sheet: Sheet1
Fig 1H Wild-type for ( clr-1/RPTP(e1745)	Fig 1H clr-1/RPTP(e1745)	Fig 1H Wild-type for ( clr-1/RPTP(e2530)	Fig 1H clr-1/RPTP(e2530)	Fig 1H Wild-type for ( clr-1/RPTP(e1992)	Fig 1H clr-1/RPTP(e1992)	Fig 1I Wild-type	Fig 1I clr-1/RPTP(e1745)	Figure 2B Wild-type for ( clr-1/RPTP(e1745)	Fig 2B clr-1/RPTP(e1745)	Fig 2B Wild-type for ( pAVA::clr-1/RPTP)	Fig 2B pAVA::clr-1/RPTP	Fig 2B Wild-type for pPHB::clr-1/RPTP	Fig 2B pPHB::clr-1/RPTP	Fig 2B Wild-type for pAVA::clr-1/RPTPΔxcd	Fig 2B pAVA::clr-1/RPTPΔxcd	Fig 2B Wild-type for pAVA::clr-1/RPTPpd	Fig2B pAVA::clr-1/RPTPpd	Fig 2C Wild-type for ( clr-1/RPTP(e1745)	Fig 2C clr-1/RPTP(e1745)	Fig 2C Wild-type for ( pAVA::clr-1/RPTP)	Fig 2C pAVA::clr-1/RPTP	Fig 2C Wild-type for pPHB::clr-1/RPTP	Fig 2C pPHB::clr-1/RPTP	Fig 2C Wild-type for pAVA::clr-1/RPTPΔxcd	Fig 2C pAVA::clr-1/RPTPΔxcd	Fig 2C Wild-type for pAVA::clr-1/RPTPpd	Fig 2C pAVA::clr-1/RPTPpd	Fig 3A Wild-type 20˚C for clr-1/RPTP(e1745)	Fig 3A 20˚C clr-1/RPTP(e1745)	Fig 3A Wild-type for clr-1/RPTP(e1745) 16˚C	Fig 3A clr-1/RPTP(e1745)16˚C	Fig 3A Wild-type for Wild-type 16˚C	Fig 3A Wild-type 16˚C	Fig 3A Wild-type for clr-1/RPTP(e1745) 16˚C to 20˚C at hatch	Fig 3A clr-1/RPTP(e1745) 16˚C to 20˚C at hatch	Fig 3A Wild-type for clr-1/RPTP(e1745)20˚C to 16˚C at hatch	Fig 3A clr-1/RPTP(e1745) 20˚C to 16˚C at hatch	Fig 3A Wild-type for clr-1/RPTP(e1745) 20˚C from 3-fold to L1	Fig 3A clr-1/RPTP(e1745) 20˚C from 3-fold to L1	Fig 3A Wild-type for clr-1/RPTP(e1745) 16˚C from 3-fold to L1	Fig 3A clr-1/RPTP(e1745) 16˚C from 3-fold to L1	Fig 3C Wild-type 20˚C from 3-fold to L1	Fig 3C clr-1/RPTP(e1745) 20˚C from 3-fold to L1	Fig 3C Wild-type 16˚C from 3-fold to L1	Fig 3C clr-1/RPTP(e1745) 16˚C from 3-fold to L1	Fig 4B Wild-type	Fig 4B pAVA::clr-1/RPTP OE	Fig 4C Wild-type	Fig 4C pAVA::clr-1/RPTP OE
3.596	0	0.336582	0.405809	0.637869	0.842733	0.686	0.281	3.596	0	3.62967	0.32295	1.63	0.29	0.68782	0.21827	1.61214	0.642153	0.686	0.281	1.088	0.267	0.472	1.674	0.583942	2.03295	0.798794	2.28193	0.686	0.281	1.60907	1.43879	1.60907	0.893664	0.818505	0.872919	0.990566	1.04114	0.933	2.954	1.497	0.716	1.14641	0.246241	1.23397	1.48741	1.81121	4.56215	2.2449	0.486037
0.573	0.192	1.62194	0	1.4525	0.330905	0.431	0.933	0.573	0.192	0.441051	1.11242	1.41	0.55	0.450614	1.22953	1.23114	0.755122	0.431	0.933	1.474	0.837	0.793	1.308	0.583942	1.74577	0.844009	3.35578	0.431	0.933	0.70255	0.811626	0.70255	0.64648	1.56584	1.46382	0.833333	0.949277	1.575	2.443	0.866	0.569	1.671	0.744715	1.66072	0.587624	0.445743	7.12344	0.952381	0.544361
0.847	0.812	1.77024	0.854784	1.80129	1.32021	0.98	2.508	0.847	0.812	0.571834	0.925731	2.32	0.07	1.05105	0.512666	0.389855	1.23092	0.98	2.508	1.158	0.982	1.214	1.617	0.822827	2.71312	0.994725	3.46019	0.98	2.508	0.929178	1.43879	0.929178	0.817607	0.88968	1.22209	1.33648	0.903344	0.887	3.586	1.028	0.92	0.556246	0.351837	0.626975	0.342339	2.08644	1.35054	0.816327	0.427712
1.057	0.236	0.305948	0.451959	1.14393	1.00691	1.352	1.003	1.057	0.236	1.52252	1.56321	0.91	0.18	2.60095	0.0561668	0.520323	1.56407	1.352	1.003	1.088	0.91	1.265	2.686	1.52621	3.3555	0.844009	1.95381	1.352	1.003	0.634561	0.922302	0.634561	0.665494	0.836299	4.02886	0.628931	4.93011	0.902	2.674	0.649	1.037	1.5853	0.0367439	2.32949	0.82985	1.64219	2.19277	0.816327	0.622127
0.853	0.74	0.203501	2.18679	0.844436	0.590273	2.509	2.287	0.853	0.74	2.06443	0.267045	1.71	0	1.20087	0.267656	0.368147	0	2.509	2.287	0.667	0.873	0.995	2.011	0.822827	1.11094	0.75358	2.32668	2.509	2.287	0.634561	0.70095	0.634561	0.893664	1.88612	5.74784	1.27358	1.86793	0.948	2.674	0.631	0.73	0.125834	0.0750707	1.02946	0.661433	1.34183	1.59965	0.918367	0.680451
0.472	0	0.80734	0.511239	1.35324	0.569928	1.47	0.752	0.472	0	0.353389	0.0458604	1.02	1.09	0.461873	1.08112	0.82379	1.15406	1.47	0.752	1.316	0.449	0.944	3.038	0.822827	2.38059	0.889224	2.47582	1.47	0.752	0.634561	0.70095	0.634561	1.25493	0.818505	2.26959	0.786164	1.66889	0.765	2.577	1.317	0.584	0.953646	0.7974	0.540116	0.383321	2.38891	7.56209	2.14286	0.680451
1.583	0	1.18789	0.551323	0.380961	0.717827	1.587	0.873	1.583	0	1.47555	0.775467	0.53	0.05	0.259212	0.611054	0.738066	0.0877174	1.587	0.873	1.316	0.497	0.894	3.08	1.24751	2.15387	1.17558	3.17681	1.587	0.873	0.725212	0.682504	0.725212	0.950706	0.94306	1.42353	1.91824	1.91386	0.795	3.501	0.685	0.745	0.858451	0.144375	2.15557	1.4609	0.307817	0.676699	1.02041	1.38034
0.535	0.208	1.02705	0.0219813	0.716787	0.201268	0.686	1.625	0.535	0.208	1.0206	0.919947	1.91	0	0.709058	0.387027	2.54247	0.596965	0.686	1.625	0.649	0.764	0.944	2.855	1.32714	2.2899	1.68802	2.46091	0.686	1.625	0.929178	0.516489	0.929178	2.03451	1.44128	6.29845	0.503145	1.86793	0.734	2.456	0.775	0.964	1.54992	0.335557	1.84157	0.214905	0.731671	1.26012	1.2585	0.913749
0.937	0	0.898946	0.585041	1.08649	1.53236	2.822	2.418	0.937	0	0.288454	1.49178	0.34	0.25	0.24194	0.4826	2.03987	0.404696	2.822	2.418	1.703	0.558	1.214	2.208	0.783013	1.81378	1.35644	3.07241	2.822	2.418	1.06516	2.47177	1.06516	0.703522	1.33452	3.82741	0.597484	1.822	0.78	3.063	1.154	0.978	1.78598	0	1.78387	0.428178	0.183695	0.629065	0.714286	0.855425
1.623	0	0.540879	1.89417	0.868187	0.744701	1.47	2.347	1.623	0	1.16234	1.17401	0.57	0.14	1.1868	0.764713	0.655001	0.960018	1.47	2.347	0.983	1.322	1.113	5.541	1.15461	2.03295	0.859081	2.6548	1.47	2.347	3.6034	0.645612	3.6034	0.760565	0.765125	3.69312	0.440252	1.66889	0.872	2.419	1.01	0.599	1.33816	0.0457886	0.745234	0.280151	0	6.53355	1.76871	0.855425
0	0	5.75751	0.446091	0.711866	0.460068	0.372	2.508	0	0	1.04464	0.458097	0.63	0.13	1.01638	1.43923	0.858124	0.789899	0.372	2.508	1.053	0.946	0.675	2.25257	0.902455	1.95737	0.994725	2.38634	0.372	2.508	1.56374	0.922302	1.56374	1.78733	2.11744	3.14251	1.68239	1.91386	1.07	2.541	0.595	0.847	0.595591	0.209045	0.119686	0.286472	1.07692	4.16342	1.02041	0.835983
0.833	0.375	1.6104	0.384225	1.65462	0.123391	1.039	4.484	0.833	0.375	2.07812	0.51735	1.62	0.41	0.294652	0.253071	0.711042	0	1.039	4.484	0.702	1.662	0.995	2.25257	0.995355	2.07829	1.08515	1.77484	1.039	4.484	1.20113	1.27278	1.20113	0.608452	1.121	7.01021	0.534591	1.822	1.177	3.939	0.721	0.818	0.175579	0	0.970537	0.185952	2.26852	4.81214	0.612245	0.758217
0	0	0.344738	0.986771	2.00738	2.01703	0.745	3.541	0	0	1.06554	1.72575	0.73	0	2.21814	1.21123	1.03821	1.06922	0.745	3.541	0.825	0.958	1.383	3.01201	0.915727	1.76844	0.708365	2.28193	0.745	3.541	1.13314	0.682504	1.13314	0.532395	1.20996	3.43796	3.00314	1.86793	0.81	3.076	1.912	1.008	3.12651	0	2.44449	0.355796	0.260432	5.19993	1.66667	0.583244
4.557	0.153	2.90611	0.419037	1.20004	0.875473	1.176	1.043	4.557	0.153	0.334213	1.13058	1.2	0.37	2.21981	0.944601	3.32174	1.43737	1.176	1.043	1.211	0.837	0.995	1.53175	0.995355	1.53416	0.889224	2.89343	1.176	1.043	0.770538	0.977641	0.770538	0.760565	1.45907	8.35316	0.440252	1.9598	1.269	2.054	1.479	0.672	1.14845	0.473375	0.73769	0	1.96169	2.03545	0.612245	1.86638
0.339	0	2.48777	0.178536	1	2.09217	0.372	4.675	0.339	0	0.409091	0.87916	0.8	0.16	1.00768	1.66402	2.09946	1.50493	0.372	4.675	1.808	1.213	0.894	1.49313	1.61911	2.38059	1.08515	2.7592	0.372	4.675	0.70255	0.866964	0.70255	0.893664	1.28114	5.23751	0.393082	4.77701	0.642	3.149	1.262	0.759	0.186659	0.0567552	0.649404	0.048323	1.1105	4.69548	0.578231	0.816542
1.275	0.537	0.583549	0.197832	0.313494	1.84529	1.274	1.685	1.275	0.537	1.61364	0.844359	2.64	0	1.02623	0.87871	0.879389	0.403367	1.274	1.685	1	1.104	1.012	2.02088	0.915727	2.6451	0.798794	3.20664	1.274	1.685	1.33711	0.571828	1.33711	1.00775	1.44128	2.68591	0.487421	3.35309	0.795	2.553	1.154	0.862	0.274958	0.411758	0.718524	0.642267	3.53983	0.785648	0.510204	1.16649
1.458	0	2.64949	0.639745	1.23827	0.473316	1.215	3.07	1.458	0	0.516944	0.474736	1.03	0.2	1.94434	0.669652	2.12892	0	1.215	3.07	1.053	1.031	0.894	1.69908	1.24751	2.76602	0.75358	1.95381	1.215	3.07	0.838527	0.664058	0.838527	0.893664	1.61922	4.06915	1.52516	1.20956	1.56	2.966	1.244	0.949	1.22646	0.134992	2.51626	2.05097	0.426342	6.6767	1.15646	0.855425
0.94	0.454	1.11846	0.278795	3.46404	1.43953	1.646	7.183	0.94	0.454	0.631189	2.35582	0.74	0.25	1.48196	0	0.928785	0	1.646	7.183	0.878	1.14	1.046	2.16247	0.703384	3.0003	0.889224	2.23719	1.646	7.183	0.70255	0.645612	0.70255	1.42606	0.658363	1.58468	2.32704	1.57702	1.07	2.152	0.866	0.745	1.32244	0.971057	1.66235	1.29595	0.677072	0.868105	0.918367	0.622127
0.818	0.799	2.05898	1.67247	2.18717	1.67269	0.235	5.076	0.818	0.799	0.779221	1.87957	0.31	0.09	1.00166	0.292861	1.10976	2.99036	0.235	5.076	0.93	0.376	1.214	2.41991	1.15461	4.08857	1.19066	2.47582	0.235	5.076	0.770538	1.19899	0.770538	1.50212	0.94306	5.58668	0.974843	1.33205	0.979	2.978	1.208	0.876	1.56371	0.011645	1.85952	0.777653	0.357192	1.02916	1.05442	1.16649
4.036	0	1.38005	0.480406	1.28567	0.284917	0.921	3.702	4.036	0	0.637581	1.32244	1.03	0.37	0.359263	0.570496	0.398937	1.29007	0.921	3.702	0.878	1.48	1.046	2.08524	0.875912	1.91203	1.40166	1.86432	0.921	3.702	0.634561	1.51258	0.634561	0.589438	0.676157	2.2293	1.91824	1.57702	0.963	1.398	0.649	0.803	1	0.222838	0.94974	0	1.04086	1.57391	1.2585	0.738776
1.066	1.059	1.94231	1.41456	0.586298	0.435655	0.353	1.194	1.066	1.059	0.394785	3.03602	2.7	0.03	0.269703	1.5847	0.523425	0.256285	0.353	1.194	0.755	1.407	1.58182	2.31558	0.895522	0.755755	0.583942	2.55198	0.353	1.194	1.13314	0.571828	1.13314	0.874649	0.516014	2.48446	1.08491	1.14832	1.131	2.565	1.28	1.066	1.66467	0.317467	3.92701	0.879396	0.409054	1.32778	1.15646	0.427712
2.002	0	0.929083	3.05998	0.71972	0.456756	0.608	3.17	2.002	0	0.902394	1.32498	1	0.11	0.399309	0	2.91749	0	0.608	3.17	0.702	0.376	1.14545	1.73471	1.01493	1.02832	0.583942	1.58502	0.608	3.17	0.906516	0.977641	0.906516	1.06479	1.51246	3.02164	0.833333	1.57702	1.024	2.614	0.83	1.008	1.11204	0.401357	2.57845	3.41727	0.869598	1.41285	0.952381	0.680451
2.52	0.256	0.929083	0.373085	0.426382	0.346612	1.47	4.926	2.52	0.256	0.33959	1.24756	1.44	0.13	0.998337	0	2.56795	0.118729	1.47	4.926	0.825	0.679	0.563636	2.41847	1.38806	1.62921	0.822827	1.83424	1.47	4.926	1.63173	0.534935	1.63173	1.84437	0.604982	4.02886	1.22642	2.14353	1.04	2.772	0.848	0.584	1.51521	0.135218	0.653278	0.567438	0.270506	1.81755	0.918367	0.719334
0.933	0.265	0.873881	0.0497315	0.856643	0.277347	0.255	0.943	0.933	0.265	1.03602	2.15219	1.87	0.22	1.04836	0	1.4181	0.468933	0.255	0.943	1.86	0.982	0.854545	2.44379	1.49254	1.35045	1.52621	2.02364	0.255	0.943	0.86119	0.756288	0.86119	1.0838	0.782918	2.43074	1.17925	1.05645	0.459	2.079	0.974	0.949	0.857773	0.0595817	2.86492	0.372515	3.60923	1.69175	0.816327	0.719334
0.943	0	1.21683	0.226775	0	1.25341	1.098	4.926	0.943	0	2.49046	1.77902	1.48	0.35	0.278659	1.36807	1.1977	0.893787	1.098	4.926	0.614	1.553	0.854545	1.86133	0.835821	1.54868	0.822827	2.77129	1.098	4.926	0.86119	0.977641	0.86119	1.00775	0.622776	1.38324	0.676101	2.74065	1.024	2.346	1.677	0.876	1.64149	0.618315	1.03782	0.430013	0.959144	1.34434	0.85034	0.777659
0	0.114	1.48428	4.01641	1.94483	0.432059	0.412	1.284	0	0.114	1.96023	1.95373	1.17	0.11	0.963664	0.901337	1.05128	1.67305	0.412	1.284	1.316	0.57	0.909091	2.53243	0.940299	1.61063	0.822827	1.6249	0.412	1.284	1.35977	0.922302	1.35977	0.893664	0.94306	0.752053	1.85535	2.54161	1.3	3.319	1.046	0.949	1.1697	0.73827	0.699969	0.364971	2.65406	1.60268	0.714286	0.972073
0.852	0.369	3.23493	0.151283	0.221991	0.399035	0.588	3.612	0.852	0.369	0.51806	1.05651	1.81	0.21	0.518168	1.69357	0.805848	0.556208	0.588	3.612	0.807	0.461	0.781818	2.29185	1.44776	1.00354	1.24751	1.71461	0.588	3.612	0.70255	0.79318	0.70255	2.1486	1.15658	1.0475	0.896226	1.73013	1.131	2.541	0.559	1.124	0.431543	1.02725	0.714038	0.689367	0.659287	3.27565	0.578231	0.699893
3.275	1.506	0.855679	0.0247663	0.754921	1.36232	0.745	2.327	3.275	1.506	1.14235	0.679586	0.72	0.08	0.696136	0.157371	2.03987	0.0855023	0.745	2.327	0.72	0.497	1.2	1.54478	0.985075	1.08407	1.32714	1.80433	0.745	2.327	1.26912	0.571828	1.26912	0.665494	1.22776	2.72619	0.644654	1.9598	1.437	2.857	0.848	1.124	2.2961	0.284681	0.321541	0.719543	6.93614	2.5705	2.0068	1.2637
1.461	0.427	0.398349	0.409489	0.700038	0.488077	0.49	2.127	1.461	0.427	0.527394	3.31351	0.12	0	1.63613	0.662264	1.06678	1.15339	0.49	2.127	0.614	0.461	1.14545	2.68437	0.880597	1.68496	0.783013	1.6548	0.49	2.127	0.86119	0.866964	0.86119	0.950706	1.04982	1.50411	1.27358	1.19425	0.887	3.331	0.92	1.475	1.55285	0.0886376	0.524009	0.611683	3.18065	1.13339	0.578231	1.10816
0.436	0.098	0.458126	0	0.116011	0.780091	0.431	0.722	0.436	0.098	0.979403	2.16964	0.19	0	2.0252	1.19374	0.524532	0.949164	0.431	0.722	0.597	0.497	0.963636	2.30451	0.835821	2.1124	1.15461	2.6118	0.431	0.722	0.566572	1.38345	0.566572	0.893664	1.20996	3.82741	1.08491	1.86793	1.04	2.699	1.118	0.701	0.784963	0.4026	2.51361	0.246304	0	3.38064	0.37415	0.680451
1.733	0	0.266163	0.362343	2.36857	1.25918	1.842	2.388	1.733	0	3.48245	0.719562	0.53	0	1.35005	1.13666	0.201573	0.599402	1.842	2.388	0.72	0.655	0.703259	1.62075	1.16418	1.33186	0.902455	1.52521	1.842	2.388	0.70255	0.516489	0.70255	1.59719	0.498221	7.52053	0.644654	2.2507	0.95	1.411	1.046	0.657	0.578519	0.102092	1.48007	0.0305842	0.849225	0.930336	0.816327	1.2637
1.509	0.713	1.12274	0.192361	0.476344	1.13096	0.431	1.856	1.509	0.713	0.42289	1.36698	0.99	0	0.138562	0.581539	0.340902	0.257614	0.431	1.856	0.825	0.534	0.857633	2.38048	0.985075	2.2301	0.995355	2.62176	0.431	1.856	0.997167	0.645612	0.997167	1.69226	0.480427	6.02986	0.738994	1.66889	0.29	1.256	0.902	0.526	0.703222	0.104918	0.670609	0.0821694	1.19154	1.9577	1.36054	0.52492
1.288	2.439	1.9815	0.279391	0.941332	1.73401	0.804	0.692	1.288	2.439	1.41822	1.52029	1.11	0.09	2.01407	0	2.71636	0.329383	0.804	0.692	1.369	1.892	0.58319	1.53212	0.970149	2.24868	0.915727	1.37568	0.804	0.692	1.06516	0.590274	1.06516	1.31197	0.44484	3.93485	0.644654	1.43923	0.923	1.082	0.794	1.154	0.602261	0.203392	1.46417	0.545214	1.02213	1.48346	0.510204	0.913749
2.231	0.551	6.63298	0.414462	1.15623	1.01779	0.921	3.983	2.231	0.551	0.937601	0.952516	0.87	0	0.248081	1.25848	0.739174	0.217521	0.921	3.983	0.755	0.716	0.960549	1.58277	0.701493	1.44956	0.995355	1.34577	0.921	3.983	0.86119	0.866964	0.86119	0.64648	0.960854	5.19723	0.927673	1.77607	0.712	2.531	1.028	1.081	0.510345	0.17117	1.23478	0.368437	0.6313	0.483736	0.578231	1.06928
0.694	0.226	0.604337	0.223891	1.23278	1.22341	2.156	8.026	0.694	0.226	2.24899	0.717735	1.79	0	0.64803	1.17922	2.62377	0.453428	2.156	8.026	1.58	0.982	0.58319	2.21587	1.07463	1.54868	1.61911	1.36571	2.156	8.026	0.566572	0.737842	0.566572	1.36902	0.88968	2.01443	0.833333	1.63827	0.976	1.507	1.046	2.234	0.451328	0.107405	1.86625	0.0701397	0.430965	1.35223	0.952381	0.699893
0.241	0.806	0.187686	0	1.23931	0.68679	2.019	5.487	0.241	0.806	0.956372	0.547484	0.3	0.09	1.6685	1.52087	1.33525	1.83169	2.019	5.487	0.72	1.104	0.428816	2.21587	0.940299	1.62921	0.915727	2.14327	2.019	5.487	0.634561	0.516489	0.634561	1.06479	0.551601	1.75927	0.691824	7.74732	1.24	1.275	0.92	1.665	0.1645	0.448276	0.923845	0.77643	0.474312	1.31425	0.510204	0.66101
1.837	0	1.19544	0.138552	2.36629	0.326079	0.686	6.491	1.837	0	1.25923	1.60319	0.2	0	0.438076	0.553816	1.03511	0	0.686	6.491	0.597	1.286	0.960549	2.1399	0.925373	1.93275	1.24751	2.02364	0.686	6.491	1.06516	0.977641	1.06516	1.06479	1.20996	3.35738	0.440252	2.48037	1.003	1.894	0.902	1.066	0.628604	0.142679	0.915282	0.990723	1.10498	4.8213	0.714286	1.06928
0.988	0.133	0.972946	0.108713	1.62983	0.714137	0.608	2.578	0.988	0.133	0.410917	0.222808	2.44	0	1.8924	1.33986	0.964891	0	0.608	2.578	1.088	4.051	1.28645	1.97529	1.02985	1.19558	0.703384	1.96383	0.608	2.578	1.13314	0.516489	1.13314	0.836621	0.676157	4.28402	0.455975	1.76076	0.792	1.488	1.028	0.745	1.67044	0.365291	0.629626	1.18075	1.49504	2.36647	1.53061	0.622127
0.362	0.296	0.710961		0.901684	0.424868	0.431	3.953	0.362	0.296	1.95404	0.731128	1.05	1.69	0.948304	0.779843	0.75623	0.0868289	0.431	3.953	1.316	1.856	0.548885	1.89932	0.746269	1.89558	1.15461	1.86414	0.431	3.953	0.70255	0.571828	0.70255	2.07254	0.391459	2.90078	0.534591	5.55786	1.029	2.647	0.541	1.11	0.846467	0	0.822102	0.764196	0.991205	1.42377	0.578231	0.680451
2.592	0.102	0.742192		0.571631	0.327796	0.666	3.709	2.592	0.102	2.13423	1.38403	0.48	0	1.10404	0.642694	0.715251	1.21457	0.666	3.709	0.439	0.643	0.909091	1.74737	0.746269	1.9947	0.875912	1.58502	0.666	3.709	0.997167	0.534935	0.997167	0.950706	0.44484	2.90078	0.738994	1.71482	1.478	1.952	0.992	1.183		0.586546	0.458966	1.33999	0.790591	3.53469	1.46259	0.544361
0.684	0.039	0.89268		0.822672	0.242056	2.43	2.934	0.684	0.039	1.191	0.203431	0.75	0.38	1.36758	1.34573	0.869325	0.575695	2.43	2.934	1.33	1.155	2.52144	2.01328		2.06187		3.31552	2.43	2.934	0.90999	0.69552	0.90999	1.51387					0.58	3.13	0.486	1.047				0.345601	0.476058	3.00426	1.02077	0.675234
0.349	0.483	3.70768		0.396385	0.846694	0.801	3.044	0.349	0.483	1.20489	0.079469	0.36	0.36	1.16862	1.68868	1	0.395477	0.801	3.044	0.99	1.031	1.06346	3.04541		3.9781		2.69885	0.801	3.044	1.16716	1.19232	1.16716	1.49541					1.161	1.391	0.851	0.954				0.517892	0.740542	2.05556	1.80415	0.759639
0.254	0.28	0.506067		0.765802	0.465158	0.629	1.993	0.254	0.28	0.579742	0.476753	0.11	0.32	0.563112	0.119048	0.728293	1.07854	0.629	1.993	1.782	1.877	1.50943	2.37866		2.82836		3.24297	0.629	1.993	1.18694	1.17245	1.18694	1.62464					1.557	2.299	0.677	1.157				0.900194	0.779911	0.728187	0.261128	0.844043
1.844	0.236	1.04128		1.4032	2.92407	1.144	3.459	1.844	0.236	0.848882	2.24144	1.45	0.03	0.902316	0.466335	0.588641	0.625583	1.144	3.459	1.33	0.701	1.18353	2.54084		1.64796		2.67708	1.144	3.459	1.30564	0.933984	1.30564	1.14463					0.871	1.913	0.608	0.969				0.332552	1.30853	1.70403	1.25816	1.77249
0.87	0			1.45051	0.549671	0.801	2.685	0.87	0	0.322725	0.766018	1.06	0.26	1.81768	0.79192	0.697393	0.390126	0.801	2.685	0.707	0.639	1.76672	2.18044		1.36436		1.45099	0.801	2.685	1.04847	1.17245	1.04847	1.38464					1.266	1.797	0.538	1.063				2.81293	1.43683	3.27803	1.32938	0.787773
0.308	0.138			1.63115	0.373509	0.629	2.685	0.308	0.138	1.90047	0.597381	0.67	0.35	1.69896	0.86829	2.69204	0.439841	0.629	2.685	0.537	0.392	0.754717	2.70302		1.86258		1.6106	0.629	2.685	0.751731	1.19232	0.751731	1.27386					1.082	1.14	0.816	0.813				0.419411	1.42971	1.98667	1.04451	1.12539
0.369	0.136			1.1796	0.200245	1.344	2.518	0.369	0.136	1.28357	0.958114	0.25	0.36	1.606	0.333887	1.70309	0.812187	1.344	2.518	0.537	0.454	1.02916	2.99135		2.25349		2.22727	1.344	2.518	0.613254	1.05322	0.613254	1.18156					0.923	1.971	0.92	1.204				0.510348	0.836521	1.3146	1.23442	0.759639
2.21	0.122			1.32846	0.20359	0.972	2.242	2.21	0.122	0.808329	0.833364	1.03	0.86	0.805936	1.01384	2.38132	0.901433	0.972	2.242	0.877	1.093	1.54374	3.33373		2.03887		1.51629	0.972	2.242	1.22651	1.19232	1.22651	1.79079					1.161	5.623	0.851	1.172				0.222245	0.863186	2.59961	2.23145	0.759639
1.064	0.344			1.6217	2.46337	0.915	3.293	1.064	0.344	1.8227	0.976723	0.75	0.16	1.33611	0.452315	1.89297	1.13378	0.915	3.293	0.792	0.908	1.54374	2.25252		2.29948		1.92982	0.915	3.293	0.98912	1.4904	0.98912	1.32925					1.214	0.773	0.955	1.157				0.395555	0.839034	0.86172	1.1632	0.506426
1.829	0.104			0.605642	1.22634	0.715	2.408	1.829	0.104	0.757774	1.16639	0.82	0	1.21168	0.215827	0.519247	0.50889	0.715	2.408	1.16	0.969	0.806175	2.75709		1.62497		2.15473	0.715	2.408	0.613254	0.874368	0.613254	1.32925					1.135	2.647	0.972	1.032				0.79947	0.616501	4.44793	0.735905	1.04099
0.576	0.257			1.1668	0.332925	1.344	4.926	0.576	0.257	2.2532	0.956901	1.99	0.35	1.7756	0.401402	0.443811	0.796651	1.344	4.926	1.132	0.846	0.909091	3.78423		2.34547		2.74238	1.344	4.926	0.49456	0.556416	0.49456	1.21848					0.607	2.338	1.285	1.532				0	0.310833	6.56296	1.66172	0.59083
2.124	0.189			0.778794	0.108039	0.715	2.768	2.124	0.189	0.628963	1.22604	3.23	0.17	0.745108	0	1	1.26791	0.715	2.768	0.537	0.908	0.857633	2.81115		2.18451		1.77021	0.715	2.768	1.48368	1.31155	1.48368	1.32925					0.66	3.014	0.833	0.782				0.0426139	1.24375	1.2069	1.78042	0.309482
1.961	1.266			0.560932	1.323	0.629	5.203	1.961	1.266	1.56847	2.69225	0.67	0.07	1.53914	1.14278	0.87295	1.06577	0.629	5.203	0.537	1.733	1.01201	2.82917		2.13085		1.47276	0.629	5.203	1.56281	1.1327	1.56281	1.49541					0.844	3.285	1.181	0.61				0.630441	2.53295	4.34811	2.04154	0.422021
0.763	0.417			1.20827	1.17449	0.715	2.657	0.763	0.417	0.403892	2.36528	0.51	0.4	0.592629	0.878067	2.74452	0.251165	0.715	2.657	0.962	0.578	0.531732	2.19846		1.67862		2.85846	0.715	2.657	1.97824	0.79488	1.97824	1.38464					0.976	1.584	0.938	0.797				1.21399	2.9265	1.78417	0.735905	0.393887
2.002	0			1.9583	0.181403	0.629	1.55	2.002	0	1.29308	1.42008	0.95	0	0.338552	1.6235	1.15501	2.91196	0.629	1.55	1.16	2.31	0.651801	2.03628		2.08486		2.17649	0.629	1.55	0.573689	1.07309	0.573689	1.21848					0.712	2.222	0.955	0.813				0	1.50921	1.29987	1.02077	0.844043
1.467	0			1.33069	0.580221	0.6	0.775	1.467	0	1.67588	1.22834	0.75	0.15	1.3229	0.0675152	0.809253	1.30002	0.6	0.775	0.849	1.609	1.18353	1.91014		2.65207		1.6106	0.6	0.775	1.22651	1.11283	1.22651	1.10771					1.24	4.077	1.285	1.047				0.572739	2.2901	1.53134	0.569733	1.63182
1.166	0.087			1.07314	0.208719	0.715	1.55	1.166	0.087	0.860399	1.35891	1.24	1.28	0.372962	0.165283	1.35388	0.611255	0.715	1.55	0.453	0.578	0.909091	2.19146		1.63263		1.52354	0.715	1.55	1.24629	1.23206	1.24629	1.16309					1.187	1.314	1.753	1.172				0.783566	1.60875	3.07099	1.04451	1.49114
1.764	0.345			1.43963	0.242502	0.801	0.609	1.764	0.345	2.07717	1.83621	0.1	0	0.894651	0	1.13465	1.34076	0.801	0.609	2.405	0.578	0.754717	3.08935		2.65973		1.92982	0.801	0.609	0.929773	0.9936	0.929773	1.79079					0.923	1.72	0.66	1.157					0.780748	2.17465	0.925816	0.59083
0.653	0.062			0.399933	1.0301	0.658	2.602	0.653	0.062	0.938716	0.17682	1.15	0.03	2.51142	0	1.25686	1.1961	0.658	2.602	0.792	0.516	0.960549	2.66324		2.53709		2.15473	0.658	2.602	0.811078	1.4904	0.811078	1.55079					1.003	1.758	1.285	0.86					1.16264	1.07902	0.474777	1.2942
0.863	0			0.653808	0.202029	0.715	2.076	0.863	0	0.370007	0.46069	0	0.02	0.808219	1.40564	1.13793	0.691524	0.715	2.076	0.792	1.031	0.686106	2.23712		1.70161		2.47394	0.715	2.076	0.98912	0.933984	0.98912	2.19695					0.792	1.372	0.538	0.735					1.30944	0.691261	0.807122	1.49114
0.479	0.008			0.523804	0.109042	1.43	0.692	0.479	0.008	1.23386	0.464994	1.43	0.26	2.36856	0.659472	0.457103	0.225445	1.43	0.692	0.792	0.969		3.08935		1.75782			1.43	0.692	0.98912	1.55002	0.98912	1.21848					0.528	2.57	1.545	0.766					1	1.26113	0.783383	0.506426
1.508	0.357			0.814249	1.70186	1.258	1.218	1.508	0.357	0.922107	1.94023	2.31	0.12	1.00408	2.84431	0.416192	0.92163	1.258	1.218	0.622	0.887		3.56113		1.93508			1.258	1.218	0.811078	1.11283	0.811078	1.14463					1.504	2.84	1.024	1.172					2.43843	4.7032	1.09199	0.872178
1.748	0.169			0.602966	1.21351	0.629	2.602	1.748	0.169	2.31284	1.49948	0.57	0	0.552348	2.94429	0.804592	0.356637	0.629	2.602	0.509	1.547		3.2872		3.04295			0.629	2.602	1.24629	1.37117	1.24629	1.68002					0.528	2.879	1.51	1.532					0.833868	1.40276	0.545994	1.20979
1.159	0.173			0.621139	0.52949	1.372	1.467	1.159	0.173	2.35346	0.167788	3.18	0.35	1.27283	0.217672	0.680131	0.104264	1.372	1.467	1.16	0.392		2.0545		2.06802			1.372	1.467	1.91889	2.60323	1.91889	1.49541					0.792	5.12	1.094	0.985					0.822421	1.6521	0.688427	0.844043
1	0.149			1.83967	1.28164	1.716	1.384	1	0.149	0.763715	0.933018	0.56	0	0.641389	2.03302	0.702917	0.0614535	1.716	1.384	1.584	0.969		2.19146		1.94985			1.716	1.384	0.98912	1.11283	0.98912	1.10771					1.135	1.99	1.128	1.11					0.857741	1.64955	0.688427	0.675234
1.174	0.361			1.77913	0.27294	0.715	1.135	1.174	0.361	0.350852	0.11002	0.34	0	0.443412	0.613355	0.793026	0.202141	0.715	1.135	1.33	1.217		2.48061		2.86569			0.715	1.135	1.04847	1.05322	1.04847	1.16309					1.161	3.961	0.99	1.548					1.10771	3.20772	1.40059	0.759639
0.871	0.126			0.857955	1.54387	0.972	1.218	0.871	0.126	2.03516	0.121052	0.97	0.43	1.0517	0.0872533	0.818919	0.392025	0.972	1.218	0.537	1.155		2.32843		2.12711			0.972	1.218	1.04847	1.23206	1.04847	1.16309					1.398	2.415	0.92	1.047					1.29583	0.620176	0.783383	0.675234
0.377	0.161			2.00078	1.6072	0.6	1.301	0.377	0.161	0.489847	0.152331	1.57	0.08	1	0.257333	0.73537	0.194373	0.6	1.301	1.414	1.238		2.84586		1.93508			0.6	1.301	0.811078	1.31155	0.811078	2.36311					1.24	4.154	0.764	0.875					2.21744	2.25795	0.878338	0.59083
0.562	0.052			1.44464	1.80277	0.715	1.882	0.562	0.052	1.06995	0.809541	1.49	0.07	1.07436	0.622948	1.48213	0.364233	0.715	1.882	0.877	1.031		2.89151		2.26006			0.715	1.882	0.672601	1.25194	0.672601	1.10771					1.293	2.609	0.712	1.563					0.861022	2.40919	0.64095	0.956582
1.122	0.444			0.778905	0.423347	1.229	3.293	1.122	0.444	0.754622	0.16106	1.03	0	0.593607	0.418557	0.567064	0.407906	1.229	3.293	0.198	1.031		2.48061		2.30437			1.229	3.293	0.929773	1.74874	0.929773	0.683087					1.135		1.701	1.501					1.14338	4.06328	0.783383	0.703369
1	0.027			0.430594	0.520459	0.801	0.775	1	0.027	0.542826	0.179911	1.31	0.23	1.09932	0.564287	1.84188	0.243397	0.801	0.775	1.245	1.217		1.52185		2.36346			0.801	0.775	0.98912	1.05322	0.98912	1.20002							0.556	1.376					4.2559	1.82577	0.759644	0.956582
0.743	0.037			1.17003	0.933772	0.715	1.799	0.743	0.037	0.535128	0.42141	1.68	0	0.618232	0.317469	0.624892	0.0750906	0.715	1.799	1.782	1.238		1.99362		1.89077			0.715	1.799	0.870425	1.29168	0.870425	1.21848							0.851	1.391					0.24117	0.662316	0.569733	0.900312
0	0.221			0.817148	0.413647	0.658	3.736	0	0.221	1.5498	1.09626	0.75	0.23	0.796641	1.52924	0.838253	0.253064	0.658	3.736	1.924	1.361		2.41974		1.80214			0.658	3.736	0.929773	1.55002	0.929773	1.03386							0.903	0.438					0.948974	3.56044	1.1632	0.6471
0.689	0.021			1.20359	0.877578	0.515	2.408	0.689	0.021	0.273929	2.48045	1.04	0.21	0.799739	1.7078	3.88486	0.263421	0.515	2.408	0.99	0.392		2.37409		2.12711			0.515	2.408	0.811078	1.80835	0.811078	1.62464							0.66						3.14955	3.60925	0.830861	0.703369
1.805	1.785			0.944587	2.51633	0.629	1.799	1.805	1.785	1.0114	0.920592	0.62	0.71	0.50848	0.162332	1.28845	0.384429	0.629	1.799	1.132	0.371		2.52627		2.26006			0.629	1.799	0.573689	1.11283	0.573689	1.31079							1.615						1.81867	4.75014	0.925816	1.12539
0.853	0.41			3.44163	0.398595	0.6	2.851	0.853	0.41	1.63454	1.65854	2.51	0	1.65623	0.539015	1.88572	0.277213	0.6	2.851	0.453	0.454		3.42416		3.19067			0.6	2.851	0.850643	0.9936	0.850643	1.21848							1.042						2.03164	0.691118	1.21068	2.0257
1.015	0.096			0.228454	0.281414	0.629	2.491	1.015	0.096	0.988604	0.444505	1.69	0	0.93379	1.21251	1.29812	0.146083	0.629	2.491	0.537	0.639				2.12711			0.629	2.491	1.10781	1.05322	1.10781	1.44002							1.424						1.47148	2.01334	0.807122	1.18166
0.831	0			1.05731	0.980042	2.03	2.186	0.831	0	1.42359	0.540886	0.46	1.19	1.75281	0.477956	1.11255	0.692883	2.03	2.186	0.509	0.578				2.02371			2.03	2.186	0.811078	1.37117	0.811078	0.812319							1.111						1.62216	2.78817	0.902077	0.703369
1.232	0.805			1.05541	1.06534	2.945	2.602	1.232	0.805		0.536461	0.28	0.07	0.51651	0.184468	1.40911	0.213367	2.945	2.602	1.754	0.371				2.62935			2.945	2.602	0.672601	1.3513	0.672601	1.38464							1.007						0.520148	4.07562	0.807122	1.23793
1.451	0.194			1.39692	0.742	1.944		1.451	0.194		0.423532	0.77	0.38	2.25789	0.0730493	1.15161	0.302333	1.944		0.99	0.454				1.74305			1.944		0.811078	0.933984	0.811078	0.683087							1.059						0.992338	3.68346
0.574	0.159			0.88215	0.381759			0.574	0.159			0.64	0.25	0.432208	0	1.15999	0.500897													0.990566	1.0765	0.990566	0.543002													0.908201	0.858825
5.154	0			1.64533				5.154	0			1.64	0.16	2.2649	0.198407	0.95948	0													0.833333	0.766597	0.833333	0.636088													0.875	0.459847
1.109	0			0.75393				1.109	0			1.28	0.66	2.21029	0.430333	0.33762	0.917614													1.33648	0.962323	1.33648	0.636088													1.50851	1.69779
1.323	0.246			1.64466				1.323	0.246			3.16	0.17	0.193876	0.560401	1.04874	0.212769													0.628931	1.12543	0.628931	0.387859													2.19183	0.972758
0.314	0.12			0.414539				0.314	0.12			0.7	0.17	2.27984	0	0	0.0610048													1.27358	0.554559	1.27358	0.636088													0.869608	1.33258
0.663	0			0.916713				0.663	0			0.78	1.15	0.242022	0.564178	0.307715	0.207685													0.786164	2.34872	0.786164	0.574031													1.50298	2.34577
0.76	0			0.730405				0.76	0			1.21	0.83	0.434606	1.18029	0.710227	0.0517344													1.91824	0.86446	1.91824	0.574031													1.16373	1.05463
1.185	0.292							1.185	0.292			0.63	0.22	1.55156	0.39823	2.42509	0.102871													0.503145	3.16425	0.503145	0.729175													0.752838	1.57548
2.666	0.251							2.666	0.251			0.83	0.32	2.17524	1.56825	1.53409	0.663876													0.597484	2.69124	0.597484	0.682632													0.801646	1.30094
1.491	0.125							1.491	0.125			1.98	0.49	0.559122	0.203128	0.319528	0.210227													0.440252	0.766597	0.440252	0.341316													0.696935	1.5586
1.72	0.275							1.72	0.275			0.44	0.41	1	0	0.717255	1.97817													1.68239	1.32116	1.68239	0.279258													0.901107	1.23056
1.064	0.278							1.064	0.278			0.82	0.37	1.00314	0	0.2343	1.14548													0.534591	0.652423	0.534591	0.341316													1.96226	0.202894
3.506	0.275							3.506	0.275			1.22	0.11	1.71112	0.0481558	1.75882	1.11977													3.00314	0.86446	3.00314	1.21012													0.653802	1.03348
0.683	0.081							0.683	0.081			1.58	0.31	0.439033	0.803895	0.406549	0.251645													0.440252	1.22329	0.440252	0.636088													1.45502	0.696793
0.839	0.165							0.839	0.165			1.07	1.13	2.25567	0.208793	2.23415	0.197817													0.393082	0.521938	0.393082	1.31872													1.35102	1.14855
2.541	1.296							2.541	1.296			0.32	0.5	1.31544	0.178932	1.75254	0.652362													0.487421	0.668733	0.487421	0.915347													0.369892	1.62585
1.112	0.045							1.112	0.045			0.6	0.38	0.891717	0.924166	0.838816	0.19378													1.52516	2.33241	1.52516	0.775718													0.808456	0.759364
0.966	0.061							0.966	0.061			0.47	0	1.50341	1.04208	0.730413	0.276017													2.32704	0.57087	2.32704	0.682632													1.79767	0.650114
1.312	0							1.312	0			1.61	0.22	0.548054	0	1.3288	0.247458													0.974843	0.766597	0.974843	0.915347													1.50383	0.846481
1.061	0.32							1.061	0.32			2.02	0.17	0.785648	0.872352	2.65565	0.75													1.91824	0.766597	1.91824	0.915347													0.501277	2.40806
2.214	0.067							2.214	0.067			3.25	0	0.523151	0.331897	0.548744	1.27078													1.08491	0.86446	1.08491	1.59798													2.01007	1.15565
0.305	1.384							0.305	1.384			0.6	0.78	0.896329	0.371557	2.46441	0.674342													0.833333	1.15805	0.833333	0.884318													1.31569	1.09733
2.545	0.127							2.545	0.127			0.44	0.5	1.42778	0	1.42389	0.581938													1.22642	0.717665	1.22642	1.11703													0.722616	0.194665
0.707	0							0.707	0			1.03	0.62	0.887844	0.32303	0.327602	0.0409689													1.17925	0.668733	1.17925	0.96189													0.954739	1.25724
0.396	1.291							0.396	1.291			1.18	0.02	1.07065	0.288757	1	0													0.676101	0.978634	0.676101	0.977404													1.27823
1.515	0.294							1.515	0.294			1.18	0	0.848552	0.515215	0.309211	0.182566													1.85535	2.29979	1.85535	0.682632													0.680193
4.797	0.299							4.797	0.299			0.92	0.56	0.733628	0.378764	2.87455	1.87321													0.896226	1.06019	0.896226	1.84621													1.89855
0.755	0.458							0.755	0.458			0.56	0.11	0.333518	1.73831	1.60227	0.165819													0.644654	0.86446	0.644654	1.11703													1
2.405	0.048							2.405	0.048			0.82	0.17	0.545471	1.16432	0.363487	0.753738													1.27358	0.668733	1.27358	0.868804													0.320091
0.553	0.148							0.553	0.148			0.4	0.06	1.88102	0.553812	1.0169	0.0231758													1.08491	0.717665	1.08491	2.17201													1.45531
0.668	0.34							0.668	0.34			3.67	0.2	0.779561	0.17665	0.948565	0.415371													0.644654	0.57087	0.644654	0.636088													0.324489
0.249	0.274							0.249	0.274			1.71	0.07	1.80963	0.395099	1.81265	0.338517													0.738994	0.766597	0.738994	0.279258													0.868615
0.755	0							0.755	0			0.74	0	0.38646	0		1.218													0.644654	1.37009	0.644654	1.07049
0.678	0.105							0.678	0.105			0.55	0.57	2.03542	0.128123		0.119767													0.927673	1.32116	0.927673	0.434402
0.994	0.155							0.994	0.155			0.75	0	3.49198	0.377963		0.186603													0.833333	0.668733	0.833333	0.387859
2.605	0.04							2.605	0.04			2.08	0.12	0.780299	0.0618193															0.691824	1.0765	0.691824	0.636088
2.153	0.413							2.153	0.413			2		0.494558	0															0.440252	2.03882	0.440252	1.16358
1.29	0.067							1.29	0.067			0.31		1.62332	0.25016															0.455975	1.12543	0.455975	0.387859
0.962	0.943							0.962	0.943			1		1.56097	0.232543															0.534591	4.37123	0.534591	0.387859
0.892	0.255							0.892	0.255			1.31		2.71942	1.21188															0.738994	1.37009	0.738994	0.341316
0.981	0.59							0.981	0.59			1.06		1.88846	0.528668
1.296	0.577							1.296	0.577			0.75		1.16388	0.149263
1.042	0.424							1.042	0.424			1.15		0.512482	0.53139
0.908	0.362							0.908	0.362			1.26		1.00077	0.36499
1.521	0.406							1.521	0.406			0.3		0.454293	0.5418
0.293	0.631							0.293	0.631			2.3		1.37409	0.127322
1.006	0.339							1.006	0.339			0.56		1.18147	0
1.27	0.109							1.27	0.109			2.32		2.04214	1.7532
3.271	0.173							3.271	0.173			2.33		0.522632	0.398142
0.886	0.061							0.886	0.061			0.92		1.84137	0
1.123	0.174							1.123	0.174			0.47		1.3676	0.666079
2.749	0.829							2.749	0.829			1.73		0.474594	0.619635
2.483	0.775							2.483	0.775			1.77		0.575155	1.05557
0.577	0.178							0.577	0.178			0.27		0.972558	0.848655
0.452	0.043							0.452	0.043			0.83		0.999233	0.446188
0.983	0.217							0.983	0.217			1.98		0.885335	2.00561
3.621	1.011							3.621	1.011			0.39		0.702626	0.281871
2.133	0.21							2.133	0.21			0.82		0.382768	0.0381166
0.697	0.333							0.697	0.333			1.1		0.421363	0.654869
2.199	0.285							2.199	0.285			2.08		1.02036	0.340327
0.39	0.334							0.39	0.334			0.49		0.82514	0.0597373
0.453	0.152							0.453	0.152			1.54		1.25606	0.53091
1.335	0.181							1.335	0.181			2.73		0.374742	1.00737
1.181	0.357							1.181	0.357			0.37		0.673709
1.683	0.151							1.683	0.151			0.76		1.04656
0.89	0.244							0.89	0.244			0		1.06438
1.672	0.376							1.672	0.376			0.82		0.626616
0.353	0.056							0.353	0.056			0.9		1.96377
0.576	0.446							0.576	0.446			1.09		1.70776
0.784	0.447							0.784	0.447			0.44		1.3067
1.33	0.512							1.33	0.512			0.55		1.31886
1.654	1.329							1.654	1.329			0.42		0.495367
0.804	0.56							0.804	0.56			2.72		2.27619
0.208	0.361							0.208	0.361			0.43		1.10711
1.128	0.303							1.128	0.303			1.47		2.72446
0.804	0.216							0.804	0.216			0.21		1.0121
1.041	0.532							1.041	0.532			1.23		0.981056
0.941	0.402							0.941	0.402			1.04		0.791856
1.638	0.203							1.638	0.203			1.11		0.239363
1.297	0.354							1.297	0.354			2.17		0.220006
1.355	0.161							1.355	0.161			0		0.944231
1.244	0.059							1.244	0.059			1.26		1.02721
3.019	0.175							3.019	0.175			1.23		0.460077
0.598	0.332							0.598	0.332			1.32		1.32853
0.516	0.414							0.516	0.414			1.22		0.111467
0.815	0.341							0.815	0.341			0.96		1.19715
0.928	0.23							0.928	0.23					0.248879
0.609	0.342							0.609	0.342					0.481742
1.504	0.29							1.504	0.29					0.361307
0.775	0.456							0.775	0.456					1.01041
0.945	0.072							0.945	0.072					0.526105
1.015	0.351							1.015	0.351					1.66624
1.219	0.067							1.219	0.067					1.53123
0.397	0.305							0.397	0.305					0.579757
2.467	0.318							2.467	0.318					0.719571
0.473	0.398							0.473	0.398					1.10522
0.659	0.416							0.659	0.416					1.17345
1.951	0.144							1.951	0.144					0.936899
0.931	0.326							0.931	0.326					0.424728
0.413	0.492							0.413	0.492					2.13501
1.19	0.567							1.19	0.567					2.09081
0.556	0.164							0.556	0.164					2.6222
0.852	0.381							0.852	0.381					0.25993
0.427	0.062							0.427	0.062					1.29436
0.819	0.595							0.819	0.595					0.444266
1.518	0.518							1.518	0.518					1.27755
1.122	0.666							1.122	0.666					1
0.665	0.144							0.665	0.144					4.97918
1.392	0.024							1.392	0.024					1.20067
0.033	0.188							0.033	0.188					1.73206
1.729	0.633							1.729	0.633					1.6081
0.388	0.179							0.388	0.179					1.21236
1.781	1.097							1.781	1.097					1.40102
1.564	0.251							1.564	0.251					0.244715
	0.262								0.262					2.97454
	0.117								0.117					0.487988
														0.066624
														0.231262
														0.39558
														1.58937
														0.432255
														0.300288
														0.450993
														2.47678
														0.777867
[truncated: 24 more columns]
